# Supplementary material for: Genome-Wide Analysis of the Sucrose Synthase Gene Family in Grape (Vitis vinifera): Structure, Evolution, and Expression Profiles
Source: Genes (Basel). 2017 Mar 28;8(4):111. doi: 10.3390/genes8040111 (PMC5406858; doi:10.3390/genes8040111)
Supplement: Supplementary file 1 [file genes-08-00111-s001.zip]

Archive with 4 entries (4 files):
- Table S1.docx
- Table S2.xlsx
- Table S3.doc
- Table S4.xls
