# Supplementary material for: Genome-Wide Analysis of the Sucrose Synthase Gene Family in Grape (Vitis vinifera): Structure, Evolution, and Expression Profiles
Source: Genes (Basel). 2017 Mar 28;8(4):111. doi: 10.3390/genes8040111 (PMC5406858; doi:10.3390/genes8040111)
Supplement: Supplementary file 1 [file genes-08-00111-s001.zip › Table S2.xlsx]

## Sheet: Sheet1
Table S2 List of sucrose synthase gene sequences used in this study
Taxon	Sequence name	Accession number	Protein sequences	Protein size
A. Angiosperms
Dicot plants
Arabidopsis thaliana	AtSS1	At5g20830	MANAERMITRVHSQRERLNETLVSERNEVLALLSRVEAKGKGILQQNQIIAEFEALPEQTRKKLEGGPFFDLLKSTQEAIVLPPWVALAVRPRPGVWEYLRVNLHALVVEELQPAEFLHFKEELVDGVKNGNFTLELDFEPFNASIPRPTLHKYIGNGVDFLNRHLSAKLFHDKESLLPLLKFLRLHSHQGKNLMLSEKIQNLNTLQHTLRKAEEYLAELKSETLYEEFEAKFEEIGLERGWGDNAERVLDMIRLLLDLLEAPDPCTLETFLGRVPMVFNVVILSPHGYFAQDNVLGYPDTGGQVVYILDQVRALEIEMLQRIKQQGLNIKPRILILTRLLPDAVGTTCGERLERVYDSEYCDILRVPFRTEKGIVRKWISRFEVWPYLETYTEDAAVE…	808
	AtSS2	At5g49190	MANAERVITRVHSQRERLDATLVAQKNEVFALLSRVEAKGKGILQHHQIIAEFEAMPLETQKKLKGGAFFEFLRSAQEAIVLPPFVALAVRPRPGVWEYVRVNLHDLVVEELQASEYLQFKEELVDGIKNGNFTLELDFEPFNAAFPRPTLNKYIGDGVEFLNRHLSAKLFHDKESLHPLLKFLRLHSHEGKTLMLNNRIQNLNTLQHNLRKAEEYLMELKPETLYSEFEHKFQEIGLERGWGDTAERVLNMIRLLLDLLEAPDPCTLENFLGRIPMVFNVVILSPHGYFAQDNVLGYPDTGGQVVYILDQVRALETEMLQRIKQQGLNITPRILIITRLLPDAAGTTCGQRLEKVYGSQYCDILRVPFRTEKGIVRKWISRFEVWPYLETFTEDVAAE…	808
	AtSS3	At4g02280	MANPKLTRVLSTRDRVQDTLSAHRNELVALLSRYVDQGKGILQPHNLIDELESVIGDDETKKSLSDGPFGEILKSAMEAIVVPPFVALAVRPRPGVWEYVRVNVFELSVEQLTVSEYLRFKEELVDGPNSDPFCLELDFEPFNANVPRPSRSSSIGNGVQFLNRHLSSVMFRNKDCLEPLLDFLRVHKYKGHPLMLNDRIQSISRLQIQLSKAEDHISKLSQETPFSEFEYALQGMGFEKGWGDTAGRVLEMMHLLSDILQAPDPSSLEKFLGMVPMVFNVVILSPHGYFGQANVLGLPDTGGQVVYILDQVRALETEMLLRIKRQGLDISPSILIVTRLIPDAKGTTCNQRLERVSGTEHTHILRVPFRSEKGILRKWISRFDVWPYLENYAQDAASE…	809
	AtSS4	At3g43190	MPTGRFETMREWVYDAISAQRNELLSLFSRYVAQGKGILQSHQLIDEFLKTVKVDGTLEDLNKSPFMKVLQSAEEAIVLPPFVALAIRPRPGVREYVRVNVYELSVDHLTVSEYLRFKEELVNGHANGDYLLELDFEPFNATLPRPTRSSSIGNGVQFLNRHLSSIMFRNKESMEPLLEFLRTHKHDGRPMMLNDRIQNIPILQGALARAEEFLSKLPLATPYSEFEFELQGMGFERGWGDTAQKVSEMVHLLLDILQAPDPSVLETFLGRIPMVFNVVILSPHGYFGQANVLGLPDTGGQVVYILDQVRALENEMLLRIQKQGLEVIPKILIVTRLLPEAKGTTCNQRLERVSGTEHAHILRIPFRTEKGILRKWISRFDVWPYLETFAEDASNEISA…	807
	AtSS5	At5g37180	MEMTSGSLGNGIPEAMGQNRGNIKRCLEKYIENGRRVMKLNELMDEMEIVINDVTQRRRVMEGDLGKILCFTQAVVIPPNVAFAVRGTPGNWQYVKVNSSNLSVEALSSTQYLKLKEFLFDENWANDENALEVDFGALDFTLPWLSLSSSIGNGLSFVSSKLGGRLNDNPQSLVDYLLSLEHQGEKLMMNETLNTARKLEMSLILADVFLSELPKDTPFQAFELRFKECGFEKGWGESAGRVKETMRILSEILQAPDPQNIDRFFARVPRIFNVVIFSVHGYFGQTDVLGLPDTGGQVVYILDQVKALEDELLQRINSQGLNFKPQILVVTRLIPDAKKTKCNQELEPIFGTKYSNILRIPFVTENGILRRWVSRFDIYPYLERFTKDATTKILDILEG…	836
	AtSS6	At1g73370	MSSSSQAMLQKSDSIAEKMPDALKQSRYHMKRCFASFVGGGKKLMKREHLMNEIEKCIEDSRERSKILEGLFGYILTCTQEAAVVPPFVALAARPNPGFWEYVKVNSGDLTVDEITATDYLKLKESVFDESWSKDENALEIDFGAIDFTSPRLSLSSSIGKGADYISKFISSKLGGKSDKLEPLLNYLLRLNHHGENLMINDDLNTVAKLQKSLMLAVIVVSTYSKHTPYETFAQRLKEMGFEKGWGDTAERVKETMIILSEVLEAPDNGKLDLLFSRLPTVFNVVIFSVHGYFGQQDVLGLPDTGGQVVYILDQVRALEEELLIRINQQGLGFKPQILVVTRLIPEARGTKCDQELEAIEGTKHSHILRVPFVTNKGVLRQWVSRFDIYPYLERFTQD…	942
Pisum sativum	PsSS1	AJ012080	MATDRLTRVHSLRERLDETLTANRNEILALLSRIEAKGKGILQHHQVIAEFEEIPEENRQKLTDGAFGEVLRSTQEAIVLPPWVALAVRPRPGVWEYLRVNVHALVVENLQPAEFLKFKEELVDGSANGNFVLELDFEPFTASFPRPTLNKSIGNGVQFLNRHLSAKLFHDKESLHPLLEFLRLHSYKGKTLMLNDRIQNPDSLQHVLRKAEEYLGTVAPDTPYSEFEHRFQEIGLERGWGDTAERVLESIQLLLDLLEAPDPCTLETFLDRIPMVFNVVILSPHGYFAQDDVLGYPDTGGQVVYILDQVRALESEMLNRIKKQGLDIVPRILIITRLLPDAVGTTCGQRLEKVYGTEHCHILRVPFRDQKGIVRKWISRFEVWPYLETYTEDVAHELA…	806
	PsSS2	AJ001071	MSTHPKFTRVPSIRDRVQDTLSAHRNELISLLSRYVAQGKGILQPHNLIDELDNILGEDHATLDLKNGPFGQIINSAQEAIVLPPFVAIAVRPRPGVWEYVRVNVFELSVEQLSVSEYLSFKEELVEGKSNDNIILELDLEPFNASFPRPTRSSSIGNGVQFLNRHLSSNMFRNKDCLEPLLDFLRVHTYKGHALMLNDRIQSISKLQSALVKAEDHLSKLAPDTLYSEFEYELQGTGFERGWGDTAARVLEMMHLLLDILQAPDPSTLETFLGRVPMVFNVVILSPHGFFGQANVLGLPDTGGQVVYILDQVRALESEMLVRIKKQGLDFTPRILIVTRLIPDAKGTTCNQRLERVSGTEYTHILRVPFRSEKGILRKWISRFDVWPFLETFAEDVAS…	809
	PsSS3	AJ311496	MASLTHSTSLRQRFDETLTAHRNEILSLLSRIEAKGKGILQHHQIIAEFEEIPEENRQKLVNGVFGEVLRSTQEAIVLVPFVALAVRPRPGVWEYLRVDVHGLVVDELSAAEYLKFKEELVEGSSNENFVLELDFEPFNASIPKPTQNKSIGNGVEFLNRHLSAKLFHGKESLQPLLEFLRLHNHNGKTIMVNDRIQNLNSLQHVLRKAEDYLIKIAPETPYSEFEHKFQEIGLERGWGDTAERVVETIQLLLDLLDGPDPGTLETFLGRIPMVFNVVILSPHGYFAQDNVLGYPDTGGQIVYILDQVRALEEEMLKRIKQQGLDITPRILIITRLLPDAVGTTCGQRLEKVYNTEHCHILRVPFRTEKGIVRKWISRFEVWPYLETFSEDVANELAKE…	804
	PsSS4	AF079851	MATDRLTRVHSLRERLDETLTANRNEILALLSRIEAKGKGILQHHQVIAEFEEIPEENRQKLTDGAFGEVLRSTQEAIVLPPWVALAVRPRPGVWEYLRVNVHALVVENLQPAEFLKFKEELVDGSANGNFVLELDFEPFTASFPRPTLNKSIGNGVQFLNRHLSAKLFHDKESLHPLLEFLRLHSYKGKTLMLNDRIQNPDSLQHVLRKAEEYLGTVAPDTPYSEFEHRFQEIGLERGWGDTAERVLESIQLLLDLLEAPDPCTLETFLDRIPMVFNVVILSPHGYFAQDDVLGYPDTGGQVVYILDQVRALESEMLNRIKKQGLDIVPRILIITRLLPDAVGTTCGQRLEKVYGTEHCHILRVPFRDQKGIVRKWISRFEVWPYLETYTEDVAHELA…	806
Citrus unshiu	CuSS1	AB022092	MAERALTRVHSLRERLDETLSAHRNEILALLSRIEGKGKGILQNHQLIAEFESISEENRKHLTEGAFGEVLRATQEAIVLAPWVALAVRPRPGVWEYIRVNVHALVVEELLVAEYLHFKEELVDGGSNGNFVLELDFEPFNASFPRPTLSKSIGNGVEFLNRHLSAKLFHDKESMHPLLEFLRVHCHKGKNMMLNDRIQNLNSLQHVLRKAEEYLTTVVPETPFSELALRFQEIGLERGWGDTAERALEMIQLLLDLLEAPDPCTLETFLGRIPMVFNVVILTPHGYFAQDDVVGYPDTGGQVVYILDQVRALEDEMLLRIKQQGLDITPQILIITRLLPDAVGTTCGQRLEKVYGTKYSDILRVPFRTEKGVVRKWISRFEVWPYLETYTEDVAVEIA…	805
	CuSS2	AB029401	MAERALTRVHSLRERLDETLSAHRNEILALLSRIEGKGKGILQNHQLIAEFESISEENRKHLTEGAFGEVLRATQEAIVLPPWVALAVRPRPGVWEYIRVNVHALVVEELLVAEYLHFKEELVDGGSNGNFVLELDFEPFNASFPRPTLSKSIGNGVEFLNRHLSAKLFHDKESMHPLLEFLRVHCHKGKNMMLNDRIQNLNSLQHVLRKAEEYLTTVAPETPFSELALRFQEIGLERGWGDTAERALEMIQLLLDLLEAPDPCTLETFLGRIPMVFNVVILTPHGYFAQDDVLGYPDTGGQVIYILDQVRALEDEMLLRIKQQGLDITPQILIITRLLPDAVGTTCGQRLEKVYGTKYSDILRVPFRTEKGVVRKWISRFEVWPYLETYTEDVAVEIA…	805
	CuSSA	AB022091	MAAPKLSRIPSIRERVEDTLSVHRNELVSLLSRYVAQGKGILQPHVLIDELDNIFGDDEGRQNLRDGPFSEVIKSAQEAIVLPPFVAIAVRPRPGVWEYVRVNVYELSVEQLSVSEYLHFKEELVDAAFNERFVLELDFEPFNATFPRPNRSSSIGNGVQFLNRHLSSSMFRNKDCLEPLLDFLRAHKYKGHLLMLNDRIQSISRLQSSLSKAEDHLSKLPPDTPFSQFEYVLQGMGFEKGWGDTAEHVLEMMHLLLDILQAPDPSTLEKFLGRLPMVFNVVILSPHGYFGQANVLGLPDTGGQVVYILDQVRALENEMLLRIKRQGLDISPKILIVTRLIPDAKGTTCNQRLERVSGTEHTHILRVPFRSEKGILRQWISRFDVWPYLETFTEDVGSE…	811
Citrus sinensis	CitSS1	Cs4g06850.1	MAERALTRVHSLRERLDETLSAHRNEILALLSRIEGKGKGILQNHQLIAEFESISEENRKHLTEGAFGEVLRATQEAIVLPPWVALAVRPRPGVWEYIRVNVHALVVEELLVAEYLHFKEELVDGGSNGNFVLELDFEPFNASFPRPTLSKSIGNGVEFLNRHLSAKLFHDKESMHPLLEFLRVHCHKGKNMMLNDRIQNLNSLQHVLRKAEEYLTTVVPETPFSELALRFQEIGLERGWGDTAERALEMIQLLLDLLEAPDPCTLETFLGRIPMVFNVVILTPHGYFAQDDVLGYPDTGGQVVYILDQVRALEDEMLLRIKQQGLDITPQILIITRLLPDAVGTTCGQRLEKVYGTKYSDILRVPFRTEKGVVRKWISRFEVWPYLETYTEDVAVEIA…	805
	CitSS2	Cs4g06900.1	MFRFPPYFVFVCYSIERLGCGTYKRQQILSLLEAESNGAAIADVLNATQEAAVSSPWVAFAVRTSPGVWCYIRVNVQTVDVEEISVSKYLLFKEEIVDGRKSNGNFAFEVDFEPFRALPHPTLSNSIGHGMEFLNRHMSAKLFNDKESMQSLLEFLRVHSHMGKNMMLNEKIQDLGTLQSSLRMAEKYLSMLAPDTSYAEFEQKFQEIGLERGWGDNAEHVLGMIQLLLDLLQAPESSTLETFLGKIPRVFNVVIFTPHGYFAQDNVLGYPDTGGQVVYILDQVRALENEMLLRIKQQGLDITPRILIITRLLPDAVGTTCGQRVEKVYGTKYSDILRVPFRTEEGIVRKWISRFEVWPYLETFTEDVATEIIQELQCKPDLIIGNYSDGNIVASLLAH…	780
	CitSS3	Cs5g33470.1	MAAPKLSRIPSIRERVEDTLSVHRNELVSLLSRYVAQGKGILQPHVLIDELDNIFGDDEGRQNLRDGPFSEVIKSAQEAIVLPPFVAIAVRPRPGVWEYVRVNVYELSVEQLSVSEYLHFKEELVDAAFNERFVLELDFEPFNATFPRPNRSSSIGNGVQFLNRHLSSSMFRNKDCLEPLLDFLRAHKYKGHLLMLNDRIQSISRLQSSLSKAEDHLSKLPPDTPFSQFEYVLQGMGFEKGWGDTAEHVLEMMHLLLDILQAPDPSTLEKFLGRLPMVFNVVILSPHGYFGQANVLGLPDTGGQVVYILDQVRALENEMLLRIKRQGLDISPKILIVTRLIPDAKGTTCNQRLERVSGTEHTHILRVPFRSEKGILRQWISRFDVWPYLETFTEDVGSE…	811
	CitSS4	Cs5g16700.1	MSSSPSLKRSDTIADTMPDALRQSRYYMKKCFSRFVAKGKRLMKRHHLMDEVEKSIEDKIERGKVLEGLLGYILSSTQEAAVVPPNVAFAVRPNPGSWEYVKVNSEDLTVDGINVLEYLKFKETIFDQDWAKDENALELDFGAMDFSSPRLTLSSSIGNGVNYVSKFMSTRLSANSEKAKQFLDYLLALNHRGEQLMINDTLDTVDKLQAALIVAEVSISDLPKDTPYQEFQQRFKEWGFEKGWGNTAERVRETMRLFSEVLQAPDAAKLQVLFSRLPNMFNVVIFSPHGYFGQADVLGLPDTGGQVVYILDQVRALEEELLLRIKQQGLSVKPQILVVTRLIPNSKGTKCNQELEPIYDTKHSHILRIPFKTEQAILPQWVSRFDIYPYLGRFAQDAT…	867
	CitSS5	Cs6g15930.1	MASATSLKRSDSIADNMPDALKQSRYHMKRCFVRYIEKGKRIMKLHDLMDELNEVIDDEDVRTQVLEGLLGYILCSTQEAVVMPPHVAFAIRPNPGFWEFVKVNSDDLSVEAITVTDFLKFKELVFDEDWAKDENALEVDFGAYEFSLPQLTLSSSIGNGISFVSKFVTAKLSGRQDCAQPLVDYLLSLDHQGEKLMINDNLNTAEKLQMALIVAEVSLSTLPKDTPYQKFELRFKEWGFEKGWGHTAERVRETMRSLSEVLQAPDPLHMEKFLSSLPILFNVVIFSPHGYFGQADVLGLPDTGGQVVYILDQVKALEEELLLRIKQQGLYIKPQIVVVTRLIPDARGTKCNQELEPIEGTKHSNILRVPFKTDKGILHRWVSRFDVYPYLEGFAQDAT…	839
	CitSS6	Cs9g03980.1	MPHSKLDSMRDRVQDTLSVHRNELVSLLSRYAGKGKGILQRHHLTEEMDDIVKEDEGMQKLSKSPFMKVLQSAQEAIILPPFVVLAVRPRPGVWEYVRVNVYELSVDRLNVAEYLKSKEELVEGQSGDNYVLELDLEPFNATFPRPTRSSSIGNGVQFLNRHLSSVMFRNKESLEPLLNFLRVHKHDGFVMMLNDRIQSISKLQSALQRAEEYLSKFPPDTPYSEFEFEIQGMGFERGWGDTAQRVSEMVHLLLDILQAPDPATLETFLGRIPMVFNVVIVSPHGYFGQANVLGLPDTGGQVVYILDQVRALENEMLLRIQNQGLDVIPKILIVTRLIPDAKGTTCNQRLERISGTEHTHILRVPFRTENGILRKWISRFDVWPYLETFAEDASNEIAA…	808
Populus tomentosa	PtSS1	GU559727	MAERALTRVHSIRERVDETLKAHRNEIVALLTRIESKGKGILQHHQIVAEFEAIPEDTRKTLAGGAFAEVLRSTQEAIVVPPWIALALRPRPGVWEYIRLNVQALVVEELRVAEYLHFKEELVDGGCNGKFVLELDFEPFNASFPRPTLSKYIGNGVEFLNRHLSAKLFHDKESLHPLLAFLKVHCHKGKNMMLNDRIRNLDSLQYVLRKAEEFLSALKPDTPYSQFEHKFQEIGLERGWGDTAERVLEMIRLLLDLLEAPDPCTLETFLGRIPMVFNVVIMSPHGYFAQDNVLGYPDTGGQVVYILDQVRALENEMLQRIKKQGLDITPRILIITRLLPDAAGTTCGQRLEKVYGSEHCDILRVPFRDGKGMVRKWISRFEVWPYLETFTEDVAAEIA…	805
	PtSS2	GU559728	MAALTRVQSIRERLDETLKTHRNEIVALLTRIEGKGKGILQHHQIIAEFEAIPEEIRKILAGGAFSEVLRSTQEAIVLPPWVALAVRPRPGVWEYVRVNVQALVVEELRVAEYLHFKEELVDGGSNGNFVLELDFEPFSASFPRPTLSKYIGNGVEFLNRHLSAKLFHDKESLHPLLAFLKVHCHKGKNMMLNDRIQNLDSLQYVLRKAEEYLSSLKPETPYSQFEHKFQEIGLERGWGNTAERVLQMIQLLLDLLEAPDPCTLETFLGRIPMVFNVVIMSPHGYFAQDNVLGYPDTGGQVVYILDQVRALENEMLLRIKQQGLDIIPRILIITRLLPDAVGTTCGQRLEKVYGSEHCDILRVPFRDEKGMVRKWISRFEVWPYLETYTEDVAAEIAKE…	803
Populus trichocarapa	PtrSS1	GU559729	MAERALTRVHSIRERVDETLKAHRNEIVALLTRIEGKGKGILQHHQIVAEFEAIPEDTRKTLAGGAFAEVLRSTQEAIVVPPWIALALRPRPGVWEYIRLNVQALVVEELRVAEYLHFKEELVDGGCNGNFVLELDFEPFNASFPRPTLSKYIGNGVEFLNRHLSAKLFHDKESLHPLLAFLKVHCHKGKNMMLNDRIRNLDSLQYVLRKAEEFLSTLKPDTPYSQFEHKFQEIGLERGWGDTAERVLEMIRLLLDLLEAPDPCTLETFLGRIPMVFNVVIMSPHGYFAQDNVLGYPDTGGQVVYILDQVRALENEMLQRIKKQGLDIIPRILIITRLLPDAVGTTCGQRLERVYGSEHCDILRVPFRDGKGMVRKWISRFEVWPYLETFTEDVAAEIA…	805
	PtrSS2	GU559730	MSVLTRVQSIRERLDETLKTHRNEIVALLTRIEGKGKGILQHHQIIAEFEAIPEEIRKILAGGAFSEVLRSTQEAIVLPPWVALAVRPRPGVWEYVRVNVQALVVEELRVAEYLHFKEELVDGGSNGNFVLELDFEPFSASFPRPTLSKYIGNGVEFLNRHLSAKLFHDKESLHPLLAFLKVHCHKGKNMMLNDRIHNLDSLQYVLRKAEEYLSSLKPETPYSQFEHKFQEIGLERGWGNTAERVLQMIQLLLDLLEAPDPCTLETFLGRIPMVFNVVIMSPHGYFAQDNVLGYPDTGGQVVYILDQVRALESEMLLRIKQQGLDITPRILIITRLLPDAVGTTCGQRLEKVYGSEHCDILRVPFRDEKGMVRKWISRFEVWPYLETYTEDVAAEIAKE…	803
	PtrSS3	GU559731	MANPKLERIPSMRERVQDTLSANRNVLVSLLSRYVEQGKGILHPNNLIDELDNIVCDDAARLSLKDGPFSEVLKAAQEAIVLPPFVAVSIRPRPGVWEYVRVDVSQLNVEELTVSQYLRFKEELVDGPSNDPYVLELDFEPFNAAFPRPTRSSSIGNGVQYLNRHLSSNMFRNKDTLEPLLDFLRVHKYKGHALMLNDRIKSVSRLQSALLKAEEYISKLPSETLYTEFEYTFQGMGFERGWGDTAARVLEMMHLLLDILQAPDPSTLETFLGRVPMVFNVVILSPHGYFGQANVLGLPDTGGQIVYILDQVRALENEMLLRIQQQGLDFKPKILIVTRLIPDSKGTSCNQRLERVSGTEHTHILRVPFRSEHGILRKWISRFDVWPYLETFAEDAASE…	811
	PtrSS4	GU559732	MATLKRSDSIADNMPEALKQSRYHMKKCFAKYIEKGRRTMKLQQLLDEMENVIDDQVERTRVLEGLLGDIWFSIQEAVVNPPYVAFSIRPSPGFWEYVKVNSANLSVEGITVTDYLKFKEMIYDENWAKDANALEVDFGAFDFSVPHLTLSSSIGNGLGFVSKFVTSKLSGRLENAQPLVDYLLSLNRQGEKLMINETLGTVGKLQMALIVAEVYLSGLAKDTPYQNFEISFKEWGFEKGWGDTAERVKETMRCLSEVLQAPDPMNMEKFLSRLPTVFNVVIFSPHGYFGQADVLGLPDTGGQVVYILDQVKALEEELLLRIKQQGLNVKPQIVVATRLIPDARGTTCNLEFEAIDGTKYSNILRVPFRVENRVLRQWVSRFDEVTTKILDLMEGKPDL…	815
	PtrSS5	GU559733	MATLKRSDSIADNMPEALKQSRYHMKRCFAKYIEKGRRTMKLQQLLDEMENVIDDQVERTRVLQGLLGDIWFSIQEAVVNPPYVALSIRPSPGFWEFVKVNSADLSVEGITATDYLKFKEMIYDENWAKDANALEVDFGAFDFSVPHLTLSSSIGNGLGFVSKFATSKLSGRLESAQPLVDYLLSLNHEGEKLMINETLSSVRKLRMALIVAEAYLSGLPKDTQYQNFETSFKAWGFEKGWGNTAERVKETMRCLSEVLQAPDPLNMENFFSRLPTVFNVVIFSPHGYFGQADVLGLPDTGGQVVYILDQVKALEDELLLRIEQQGLNIKPQIVVVTRLIPEARGTKCNQELESINGTKHSNILRVPFSIENKVLRQWVSRFDDVITKLLDLMQRKPDL…	835
	PtrSS6	GU559734	MASQTALQRSETITESMPEALRQSRYHMKKCFSRFVAPGKRLMKRQHLMDEVDESIQDKNERQKVLEGLLGYILSCTQEAAVIPPFVAFAVRPNPGFWEYVKVNAEDLSVEGISVSEYLQLKEMVFDEKWANNENALELDFGAMDFSTPRLTLSSSIGNGVNYMSKFMSSKLSGSSEAAKPLLDYLLALNHQGENLMINQTLDTVAKLQEALIVAEVVVSAFPKDTPYQDFQQRLRELGFETGWGDTAERVKETMRLLSESLQAPYPMKLQLLFSRIPNMFNIVIFSPHGYFGQSDVLGLPDTGGQVVYILDQVRALEEELLLKIKHQGLGVKPRILVVTRLIPNAGGTKCNQEVEPIFGTQHSHIVRVPFKTEKGVLPQWVSRFDDAADKVLEHMDSK…	800
	PtrSS7	GU559735	MASAPVLKRSETIAESMPDALRQSRYHMRICFSRFVAPGRRLMKRQHIMDEVDKSIQDKNERQKVLEGLLGYILSSTQEAAVVPPFVAFAVRPNPGFWEYVKVNAEDLSVDGISVSEYLQFKEMIFDEKWASNENALEVDFGAMDFSTPRLTLSSSIGNGLNYMSKFMSSKLRGNSDAAKPLLDYLLALDHQGENLMINQALDSVSKLQAALIVAEVVVSAFPKDAPYQDFQQSLKRLGFEKGWGDTAERVKETMRMLSESLQAPEPVKLELLFSRIPNVFNIVIFSPHGYFGQSDVLGLPDTGGQIVYILDQVRALEEELLLKIRQQGLSVKPQILVITRLIPHAGGTKCNQEVEPIFGTKHSHIVRVPFKTEKGVLPQWVSRFDVYPYLERFAQDAA…	810
Glycine max	GmSS1	Glyma.02G240400	MASAPALKRTDSVVDNMPDALRQSRYHMKRCFAKYLEKGRRIMKLHHLMEEMELVIDDKSERSQVLEGILGFILSSTQEAVVDPPYVAFAIRPNPGVWEFVKVSSEDLSVEAITPTDYLKFKERVHDEKWATDENSFEADFGAFDSQIPLLTLSSSIGNGLEFTSKFLTSKLTGKLEKTQAIVDYLLTLNHQGESLMINDSLNSAAKLQMALVVADAFLSGLSKDTAYQNFELRFKEWGFERGWGDTAGRVKETMRTLSEVLQAPDPMNLEKFLSNLPIIFNVVIFSVHGYFGQADVLGLPDTGGQVVYILDQVKSLEAELLLRIRQQGLNVKPQILVVTRLIPDARGTKCHHELEPISDTKHSHILRVPFQTDKGILRQWISRFDIYPYLERFTQDAT…	840
	GmSS2	Glyma.03G216300	MSTQPKLGRISSIRDRVEDTLSAHRNELISLLSRYVAQGKGILQPHNLIDELDNIPGDDEAIVDLKNGPFGEIVKSAKEAIVLPPFVAIAVRPRPGVWEYVRVNVSDLSVEQLSISEYLSFKEELVDGKINENFVLELDFEPFNATFPRPTRSASIGNGVQFLNRHLSSIMFRNKDSLQPLLDFLRAHKYKGHALMINDRVQTISNLQSALAKTEDYLSKLASDTLYSEFEYVLQGMGFERGWGDTAERVLEMMHLLLDILQAPDPSTLETFLGRVPMVFNVVILSPHGYFGQANVLGLPDTGGQVVYILDQVRALENEMLLRIKKQGLDFTPRILIVTRLIPDAKGTTCNQRLERVSGTDHTHILRVPFRSESGTLRKWISRFDVWPYLETYAEDVAS…	812
	GmSS3	Glyma.09G073600	MANHPLTHSHSFRERFDETLTGHRNEILALLSRLEAKGKGILQHHQVVAEFEEIPEESRKKLQDGVFGEVLRSTQEAIVLPPFVALAVRPRPGVWEYLRVNVHMLVVDELRPAEYLRFKEELVEGSSNGNFVLELDFEPFNASFPRPTLNKSIGNGVEFLNRHLSAKLFHDKESMQPLLEFLRLHSYKGKTMMLNDKVQSLDSLQHVLRKAEEYLISVAPETPYSEFENRFREIGLERGWGDTAERVLEMIQLLLDLLEAPDPCTLETFLGRVPMVFNVVILSPHGYFAQDNVLGYPDTGGQVVYILDQVRALENEMLNRIKKQGLDITPRILIITRLLPDAVGTTCGQRLERVYDTEYCDILRVPFRTEKGIVRKWISRFEVWPYLETYTEDVALELA…	810
	GmSS4	Glyma.09G167000	MASTASNSALKRSDSITDSMPEALKQSRFHMKRCFARFVASGKRLMKQQHVMDDAEKTVEDKVERKKLLDGMLGYIFSCTQEAAVVPPYIAFAVRPNPGFWEYIKVNADDLQVEGIEAVEYLKYKEMIFDEKWANDENALELDFGAIDFSTPRMVLSSSIGNGLNFTTKILTSRLSESSQNINPLLDYLLSLNYQGENLMIKDTLNTMPKLQQALKVAEAYVSALHKDTPYQKFEDRFKEWGFDKGWGNTAGRVKETMKLLSEVLESADPVKLESLFSRLPNMFNIVILSIHGYFGQADVLGLPDTGGQVVYILDQVRALEEELLHKIELQGLDVKPQILVVTRLIPDAKGTTCNQELEPVTHTKHSNILRVPFYTDKGMLHQWVSRFDIYPYLERFSQ…	921
	GmSS5	Glyma.13G114000	MATDRLTRVHSLRERLDETLTANRNEILALLSRIEAKGKGILQHHQVIAEFEEIPEENRQKLTDGAFGEVLRSTQEAIVLPPWVALAVRPRPGVWEYLRVNVHALVVEELQPAEYLHFKEELVDGSSNGNFVLELDFEPFNAAFPRPTLNKSIGNGVQFLNRHLSAKLFHDKESLHPLLEFLRLHSVKGKTLMLNDRIQNPDALQHVLRKAEEYLGTVPPETPYSEFEHKFQEIGLERGWGDNAERVLESIQLLLDLLEAPDPCTLETFLGRIPMVFNVVILSPHGYFAQDNVLGYPDTGGQVVYILDQVRALENEMLHRIKQQGLDIVPRILIITRLLPDAVGTTCGQRLEKVFGTEHSHILRVPFRTEKGIVRKWISRFEVWPYLETYTEDVAHELA…	805
	GmSS6	Glyma.14G209900	MASAPALKRTDSVVDNMPDALRQSRYHMKRCFAKYLGKGRRIMKLHHLMEEMELVIDDKSERSQVLEGILGFILSSTQEAVVDPPYVAFAIRPYPGVWEFVKVSSEDLSVEAITPTDYLKFKERVHDEKWATDENSFEADFGAFDFQIPQLTLSSSIGNGLQFTSKFLTSKLTGKLEKTQAIVDYLLTLNHQGESLMINESLNSSAKLQMALVVADAFLSGLPKDTAYQNFELRFKEWGFERGWGDTAGRVKETMRTLSEVLQAPDPVNLEKFLSSLPIIFNVVIFSVHGYFGQADVLGLPDTGGQVVYILDQVKSLEAELLLRIKQQGLNVKPQILVVTRLIPDARGTKCHQELEPISDTKHSHILRVPFQTDKGILHQWISRFDIYPYLERFTQDAT…	840
	GmSS7	Glyma.15G182600	MANHPLTHSHSFRERFDETLTGHRNEILALLSRLEAKGKGILQHHQVVAEFEEIPEESRKKLQGGVFGEVLRSTQEAIVLPPFVALAVRPRPGVWEYLRVNVHMLVVDELLPAEYLRFKEELVEGSSNGNFVLELDFEPFNASFPRPTLNKSIGNGVEFLNRHLSAKLFHDKESMQPLLEFLRLHSYKGKTMMLNDKVQSLDSLQHVLRKAEEYLTSVAPETPYSEFENKFREIGLERGWGDIAERVLEMIQLLLDLLEAPDPCTLETFLGRVPMVFNVVILSPHGYFAQDNVLGYPDTGGQVVYILDQVRALENEMLNRIKKQGLDITPRILIITRLLPDAVGTTCGQRLERVYDTEYCDILRVPFRTEKGIVRKWISRFEVWPYLETYTEDVALELA…	806
	GmSS8	Glyma.15G151000	MPATSVRERVLDTLSRYRNEFISLLSRYVAGGKGILQPHDLLYEVEKLLEEDEGMQKLKDSPFVKELESAKEAIVLPPFVSIALRPRPGVWEYVRVDAFELSVDNLSVAEYLRLKEELVDGQCTDKYVLELDFEPFNVTLPRPTRSSSIGDGVQFLNRHLSSFMFRSKESLEPLLAFLRTHRYDGHAMMLNDRIYNLSKLQSSLAKAEELLSRLLPNAPYSDFEYELQGLGFERGWGDTAERVSEMVHLLLEILQAPDPNTLESFLGRIPMVFNVVVVSPHGYFGQANILGLPDTGGQLVYILDQVRALENEMLIKIQKQGLDVSPKILIVTRLIPEAKGTTCNQRLERVSGTEHSYILRVPFRTKNGILRKWISRFDMWPYLETFAEDASHEIAGELQ…	802
	GmSS9	Glyma.16G217200	MASTAPNSALKRSDSITDSMPEALKQSRFHMKRCFARFVASGKRLMKQQHVMDDVEKTVEDKAERKKFLDGMLGYIFSCTQEAAVVPPYVAFAVRPNPGFWEYIKVNADDLQVEGIEAVEYLKYKEMIFDEKWANDENALELDFGAIDFSTPQMVLSSSIGNGLNFTTKILTSRLSGSSQSINPLLDYLLSLNYQGENLMIKDTLNTMPKLQQALKVAEAYVSALNKDTAYQKFEDRFKEWGFDKGWGNTAGRVKETMKLLSEVLESADPVKLESLFSRLPNMFNIVILSIHGYFGQADVLGLPDTGGQVVYILDQVRALEEELLHKIELQGLDVKPQILVVTRLIPDAKGTTCNQELEPVTNTKHSNILRVPFYTDKGMLRQWVSRFDIYPYLERFSQ…	920
	GmSS10	Glyma.17G045800	MATDRLTRVHSLRERLDETLTANRNEILALLSRIEAKGKGILQHHQVIAEFEEIPEENRQKLTDGAFGEVLRSTQEAIVLPPWVALAVRPRPGVWEYLKVNVHALVVEELQPAEYLHFKEELVDGSSNGNFVLELDFEPFNAAFPRPTLNKSIGNGVQFLNRHLSAKLFHDKESLHPLLEFLRLHSVKGKTLMLNDRIQNPDALQHVLRKAEEYLGTVPPETPYSEFEHKFQEIGLERGWGDNAERVLESIQLLLDLLEAPDPCTLETFLGRIPMVFNVVILSPHGYFAQDNVLGYPDTGGQVVYILDQVRALENEMLHRIKQQGLDIVPRILIITRLLPDAIGTTCGQRLEKVFGTEHSHILRVPFRTEKGIVRQWISRFEVWPYLETYTEDVAHELA…	805
	GmSS11	Glyma.19G212800	MSTQPKLGRIPSIRDRVEDTLSAHRNELISLLSRYVAQGRGILQPHNLIDELDNIPGDDQAIVDLKNGPFGEIVKSAKEAIVLPPFVAIAVRPRPGVWEYVRVNVSELSVEQLSVSEYLSFKEELVDGKINDNFVLELDFEPFNATFPRPTRSASIGNGVQFLNRHLSSIMFRNKDSLQPLLDFLRAHKYKGHALMLNDRIQTISKLQSALAKAEDYLSKLAHDTLYSEFEYVLQGMGFERGWGDTAERVLEMMHLLLDILQAPDPSTLETFLGRVPMVFNVAILSPHGYFGQANVLGLPDTGGQVVYILDQVRALENEMLLRIKKQGLDFTPRILIVTRLIPDAKGTTCNQRLERVSGTDHTHILRVPFRSESGTLRKWISRFDVWPYLETYAEDVAS…	812
Malus domestica	MdSS7	MDP0000250070	MAERVLTRVQSLRERLDETLSAHRNEILALLSRIESKGKGFLQPHQLLAEFEEIPEANRQKLLDGAFGEVLKNTQEVIVLPPWVALAVRPRPGVWEYIRVNVHALVVEELRVAEYLQFKEELVDGSANGNFVLELDFEPFNASFPRPTLSKSIGNGVEFLNRHLSAKLFHDKESLHPLLKFLRVHCYEGRNLMLNNKIKDVNELQHVLRKAEDFLSAIAPETPYKDFEPKLQAIGLERGWGDTAGRVLEMIELLLDLLEAPDPCTLEKFLDQIPMVFNVVILSPHGYFAQDNVLGYPDTGGQVVYILDQVRALEAEMLKRVKQQGLDIIPRIIILTRLLPDAVGTTCGDRLEKVYGTEHSDILRVPFRDEKGAIVRRWISRFEVWPYLETYAEDAIKEL…	807
	MdSS4	MDP0000872262	MAERVLTRVQSLRERLDETLSTQRNDFLALLSRIESKGKGFLQPHQLLAEFEAIPENNRQKLLDGAFGEVLKHTQEAIVLPPWVALAVRPRPGVWEYIRVNVHALALEELCVAEYLQFKEELVDGSSNGNFVLELDFQPFNASFPRPTLSKSIGNGVEFLNRHLSAKLFHDKESLHPLLEFLRVHCYEGRNMMLNNRIKNVNELQRVLRKAEDFLSSIVPRTPYKEFEPKLQAIGLERGWGDTAERVLEMIQLLLDLLEAPNPFTLEKFLGQIPMVFNVVILSPHGYFAQDHVLGFPDTGGQVVYILDQVRALESEMLKRIKQQGLDITPRIIILTRLLPDAVGTTCGDRLEKVYGCEHSDILRVPFRDKKGAIVRRWISRFEVWPYLETYAGDAITEL…	807
	MdSS2	MDP0000160578	MAERALTRVQSLRERLDETLXTHRNEILALLSRIESKGKGFLQPHQLHAEFEAIPENNRQKLLDGAFGEVLKHTQEAVVLPPWVAFAVRPRPGVWEYIRVNVHALVLEELRVAEYLQFKEELVDGSSNGNFVLELDFQPFHASFPRPTLSKSIGKGVEFLNRHLSAKLFHDKESLHPLLEFLRVHCYEGRNMMLNNRIKNVNELERVLRKAEDFLSSXVPGTPYKEFEPKXQXIGLERGWGDTAERVLEMIQLLLDLIEAPDPFTLEKFLGQIPMVFNVVILSPHGYFAQDHVLGFPDTGGQVVYILDQVRALESEMLKRIKQQGLDITPRIIILTRLLPDAVGTTCGDRLEKVYGCEHSDILRVPFRDEKGXIVRRWISRFEVWPYLQTYAEDAIKEL…	806
	MdSS8	MDP0000132527	MAERALTRVQSLRERLDETLXTHRNEILALLSRIESKGKGFLQPHQLHAEFEAIPENNRQKLLDGAFGEVLKHTQEAVVLPPWVAFAVRPRPGVWEYIRVNVHALVLEELRVAEYLQFKEELVDGSSNGNFVLELDFQPFHASFPRPTLSKSIGKGVEFLNRHLSAKLFHDKESLHPLLEFLRVHCYEGRNMMLNNRIKNVNELERVLRKAEDFLSSXVPGTPYKEFEPKXQXIGLERGWGDTAERVLEMIQLLLDLIEAPDPFTLEKFLGQIPMVFNVVILSPHGYFAQDHVLGFPDTGGQVVYILDQVRALESEMLKRIKQQGLDITPRIIILTRLLPDAVGTTCGDRLEKVYGCEHSDILRDAIXELSKEMQGKPDLIIGNYSDGNIVASLMAHXL…	778
	MdSS5	MDP0000126946	MANRPKFTRALSLRERVEDTLSDHRNELVALLSRYLDQGKRILQPHDLIDQLDIVIGDDEAKRQLKTGPFSEVLKSAQEAIILPPYVALAVRPRPGVWDYVRVNVYELSVEELTVSEYLRFKEELVDGESSDKYALELDFEPFNAAFPRPTRSSSIGNGVQFLNRHLSSIMFRNKESLEPLLDFLKAHKYKGHPLMLNDRIQSVSKLQSALAKAEDHLSKLQPETPYSEFEYLFQGMGFERGWGDTAVHVLEMMHLLLDILQAPDPSILETFLGRIPMMFNVVILSPHGYFGQANVLGLPDTGGQASQYSSFILVLFHYLFYLYSGGIVIFYXEIVYILDQVRALEKEMLERIRLQGLDFTPRILIVTRLIPEAKGTTCNQRLERISGTEHTHILRVPF…	841
	MdSS1	MDP0000252802	MAERALTRVQSLRERLDETLFTHRNEILALLSRIESKGKGFLQPHQLHAEFEAIPENNRQKLLDGAFGEVLKHTQEAVVLPPWVAFAVRPRPGVWEYIRVNVHALVLEELRVAEYLQFKEELVDGSSNGNFVLELDFQPFHASFPRPTLSKSIGKGVEFLNRHLSAKLFHDKESLHPLLEFLRVHCYEGRNMMLNNRIKNVNELERVLRKAEDFLSSVVPGTPYKEFEPKMQVIGLERGWGDTAERVLEMIQLLLDLIEAPDPFTLEKFLGQIPMVFNVVILSPHGYFAQDHVLGFPDTGGQVVYILDQVRALESEMLKRIKQQGLDITPRIIILTRLLPDAVGTTCGDRLEKVYGCEHSDILRVPFRDEKGAIVRRWISRFEVWPYLQTYAEDAIKEL…	679
	MdSS6	MDP0000212593	MASTSPPSKRSDTIAETMPEALRESRFHMKKCFASFGTGKRLMKPQHIMEELEKSIEDRHERSKVLEGLLGYILSRTQEAAVVPPYVAFAVRPNPGFSEFVKVNADDLTVDGISATEYLKFKEMIFDESWANDENALELDFGAIDFSTPRMTLPSSIGNGLNFVLKSISSRLSTHASCSDYAKSLLDYLLRLNYHGENLMINESLDTVAKLQTALIQAEVLVSTLPKTTPFPSFEQRLKVLGFEKGWGDTAERVGETMRLLSEVFQAPDSVMLESLFSRLPNTFNIVIFSPHGYFGQSDVLGLPDTGGQVVYILDQVRALEEELLLRIKQQGLAVKPQILVVTRLIPDARGTKCNQELEAIIDTKHSHILRVPFRTDKGVLHQWDATSKILQHMECKPD…	883
	MdSS3	MDP0000138004	MASAAAIKGSESIADNMPDARRQSRYHMKRCFAKYXEKGRRIIKLHHLMSEMETVIDDKAERTQVLEGVLGYILCSTQEAVVIPPHVVFSIRPNPGYWEFVKVSSEDLSIEGITVRDFLKYKETLYDENWSNDENALEVDFRAIDFSTPHLTLSSSIGNGINYVTKFTTSKLAGKLENAQPLVDYLLSLNHQGEQLILNETLNTASKLQAALIVTDVHLSALPKDTPFQNFELRFKEWGFEKGWGDTAERTKETMGILAEVLQAPDPLIMDRFFSRLPTIFNVVIFSPHGYFGQADVLGLPDTGGQVVYILDQVKALEEELLVRIKQQGLTVKPQILVVTRLIPEARGTKCNQELEPINGTKYSNILRVPFRTEKGILRRWDATAKILDLMEGKPDLII…	819
	MdSS9	MDP0000277711	SNDEHVLEVDFRAIDFSTPHLTLSSSVGNGIDYVTKFTTSRLAGKLENAQPLADYLLSLNHQGEQLILNETLNTASKLQAALIVTEVYLSDLPKDTPFQNFELSFKEWGFEKGWGDTAERTKETMKILLEVLQAPDPLNMDRFFSRLPTIFNVVIFSPHGYFGQADVLGLPDTGGQVVYILDQVKAMEEELTLRIKQQGLTVKPQILVVTRLIPEARGTKCNQELEPINGTKYSNILRVPFRTEKGILRRWVSRFDIYPYLELFTQACFPSIFKFILLECSIIDFVPYDATAKILNLMEGKPDLIIGNYTDGNLVASLMANKLGITQATIAHALEKTKYEDSDINWKELDPKYHFSCQFLADTISMNATDFVIASTYQEIAGSKDRPGQYESHTAFTLP…	1102
	MdSS10	MDP0000195934	MASAAAIKRSDSIADTMPDALRQSRYHMKRCFAKYIEQGRRIMKLHHLMSEMETVIDDKAERTQVLGGVLGYILCSTQEAVVVPPHVVFSIRLNPGYWEFVKVSSEDLSVEAITVRDFLKYKEALYDEKWSNDEHVLEVDFRAIDFSTPHLTLSSSIGNGIEYVTKFTTSKLAGKLENAQPLVDYLLXLNHQGEQLILNETLNTASKLQAALIVTEVYLSTLPKDTPFQNFELRFKEWGFEKGWGDTAERTKETMKILSEVLQAPDPLNMDRFFSRLPIIFNVVIFSPHGYFGQADVLGLPDTGGQVVYILDQVKAMEEELTLRIKQQGLTVKPQILVVTRLIPEARGTKCNQELEPIYGTKYSNILRVPFRTEKGILRRWDATAKILDLMEGKPDLII…	502
Solanum tuberosum	StSS1	M18745	MAERVLTRVHSLRERVDATLAAHRNEILLFLSRIESHGKGILKPHELLAEFDAIRQDDKNKLNEHAFEELLKSTQEAIVLPPWVALAIRLRPGVWEYIRVNVNALVVEELSVPEYLQFKEELVDGASNGNFVLELDFEPFTASFPKPTLTKSIGNGVEFLNRHLSAKMFHDKESMTPLLEFLRAHHYKGKTMMLNDRIQNSNTLQNVLRKAEEYLIMLPPETPYFEFEHKFQEIGLEKGWGDTAERVLEMVCMLLDLLEAPDSCTLEKFLGRIPMVFNVVILSPHGYFAQENVLGYPDTGGQVVYILDQVPALEREMLKRIKEQGLDIIPRILIVTRLLPDAVGTTCGQRIEKVYGAEHSHILRVPFRTEKGIVRKWISRFEVWPYMETFIEDVAKEIS…	805
	StSS2	AY205084	MAERVLTRVHSLRERLDATLAAHRNEILLFLSRIESHGKGILKPHQLLAEFESIHKEDKDKLNDHAFEEVLKSTQEAIVLPPWVALAIRLRPGVWEYVRVNVNALIVEELTVPEFLQFKEELVNGTSNDNFVLELDFEPFTASFPKPTLTKSIGNGVEFLNRHLSAKMFHDKESMTPLLEFLRVHHYKGKTMMLNDRIQNLYTLQKVLRKAEEYLTTLSPETSYSAFEHKFQEIGLERGWGDTAERVLEMICMLLDLLEAPDSCTLEKFLSRIPMVFNVVILSPHGYFAQENVLGYPDTGGQVVYILDQVPALEREMLKRIKEQGLDIKPRILIVTRLLPDAVGTTCGQRLEKVFGTEHSHILRVPFRTEKGIVRKWISRFEVWPYMETFIEDVGKEIT…	805
	StSS3	STU24088	MAERVLTRVHSLRERLDATLAAHRNEILLFLSRIESHGKGILKPHQLLAEFESIHKEDKDKLNDHAFEEVLKSTQEAIVLPPWVALAIRLRPGVWEYVRVNVNALIVEELTVPEFLQFKEELVNGTSNDNFVLELDFEPFTASFPKPTLTKSIGNGVEFLNRHLSAKMFHDKESMTPLLEFLRVHHYKGKTMMLNDRIQNLYTLQKVLRKAEEYLTTLSPETSYSAFEHKFQEIGLERGWGDTAERVLEMICMLLDLLEAPDSCTLEKFLGRIPMVFNVVILSPHGYFAQENVLGYPDTGGQVVYILDQVPALEREMLKRIKEQGLDIKPRILIVTRLLPDAVGTTCGQRLEKVFGTEHSHILRVPFRTEKGIVRKWISRFEVWPYMETFIEDVGKEIT…	805
	StSS4	STU24087	MAERVLTRVHSLRERVDATLAAHRNEILLFLSRIESHGKGILKPHELLAEFDAIRQDDKNKLNEHAFEELLKSTQEAIVLPPWVALAIRLRPGVWEYIRVNVNALVVEELSVPEYLQFKEELVDGASNGNFVLELDFEPFTASFPKPTLTKSIGNGVEFLNRHLSAKMFHDKESMTPLLEFLRAHHYKGKTMMLNDRIQNSNTLQNVLRKAEEYLIMLPPDTPYFEFEHKFQEIGLEKGWGDTAERVLEMVCMLLDLLEAPDSCTLEKFLGRIPMVFNVVILSPHGYFAQENVLGYPDTGGQVVYILDQVPALEREMLKRIKEQGLDIIPRILIVTRLLPDAVGTTCGQRIEKVYGAEHSHILRVPFRTEKGIVRKWISRFEVWPYMETFIEDVAKEIS…	805
	StSS5	AJ537575	MAERVLTRVHSLRERVDATLAAHRNEILLFLSRIESHGKGILKPHELLAEFDAIRQDDKNKLNEHAFEELLKSTQEAIVLPPWVALAIRLRPGVWEYIRVNVNALVVEELSVPEYLQFKEELVDGASNGNFVLELDFEPFTASFPKPTLTKSIGNGVEFLNRHLSAKMFHDKESMTPLLEFLRAHHYKGKTMMLNDRIQNSNTLQNVLRKAEEYLIMLSPDTPYFEFEHKFQEIGLEKGWGDTAERVLEMVCMLLDLLEAPDSCTLEKFLGRIPMVFNVVILSPHGYFAQENVLGYPDTGGQVVYILDQVPALEREMLKRIKEQGLDIIPRILIVTRLLPDAVGTTCGQRIEKVYGAEHSHILRVPFRTEKGIVRKWISRFEVWPYMETFIEDVAKEIS…	805
Lycopersicon esculentum	LeSS1	NP_001300839.1	MAERVLTRVHRLRERVDATLCAHRNEILLFLSRIESHGKGILKPHELLAEFDAIRQDDKDKLNEHAFEELLKSTQEAIVLPPWVALAIRLRPGVWEYVRVNVNALVVEELSVPEYLQFKEELVDGASNGNFVLELDFEPFTASFPKPTLTKSIGNGVEFLNRHLSAKMFHDKESMAPLLEFLRAHHYKGKTMMLNDRIHNSNTLQNVLRKAEEYLIMLPPETPFFEFEHKFQEIGLEKGWGDTAERVLEMVCMLLDLLEAPDSCTLEKFLGRIPMVFNVVILSPHGYFAQENVLGYPDTGGQVVYILDQVPALEREMLKRIKEQGLDIIPRILIVTRLLPDAVGTTCGQRLEKVYGTEHSHILRVPFGTEKGIVRKWISRFEVWPYMETFIEDVAKEIS…	805
	LeSS2	NP_001234804.2	MAERVLTRVHRLRERVDATLAAHRNEILLFLSRIESHGKGILKPHELLAEFDAIRQDDKDKLNEHAFEELLKSTQEAIVLPPWVALAIRLRPGVWEYVRVNVNALVVEELSVPEYLQFKEELVDGASNGNFVLELDFEPFTASFPKPTLTKSIGNGVEFLNRHLSAKMFHDKESMAPLLEFLRAHHYKGKTMMLNDRIHNSNTLQNVLRKAEEYLIMLPPETPFFEFEHKFQEIGLEKGWGDTAERVLEMVCMLLDLLEAPDSCTLEKFLGRIPMVFNVVILSPHGYLAQENVLGYPDTGGQVVYILDQVPALEREMLKRIKEQGLDIIPRILIVTRLLPDAVGTTCGQRLEKVYGTEHSHILRVPFRTEKGIVRKWISRFEVWPYMETFIEDVAKEIS…	805
	LeSS3	NP_001300840.1	MAQRVLTRVHSLRERLDATLDAHRNEILLFLSRIESHGKGILKPHQLLAEFESIQKEDKDKLNDHAFEEVLKSTQEAIVLPPWVALAIRLRPGVWEYVRVNVNALSVEELTVPEFLQFKEELVNGTSSDNFVLELDFEPFTASFPKPTLTKSIGNGVEFLNRHLSAKMFHDKESMTPLLEFLRVHHYNGKSMMLNDRIQNLYTLQKVLRKAEEYLTTLSPETSYSSFEHKFQEIGLERGWGDTAERVLEMICMLLDLLEAPDSCTLEKFLSRIPMVFNVVIPSPHGYFAQENVLGYPDTGGQVVYILDQVPALEREMLKRIKEQGLDIKPRILIVTRLLPDAVGTTCGQRLEKVFGTEHSHILRVPFRTEKGIVRKWISRFEVWPYMETFIEDVGKEIT…	805
	LeSS4	NP_001300841.1	MAQRVLTRVHSLRERLDATLDAHRNEILLFLSRIESHGKGILKPHQLLAEFESIQKEDKDKLNDHAFEEVLKSTQEAIVLPPWVALAIRLRPGVWEYVRVNVNALSVEELTVPEFLQFKEELVNGTSSDNFVLELDFEPFTASFPKPTLTKSIGNGVEFLNRHLSAKMFHDKESMTPLLEFLRVHHYNGKSMMLNDRIQNLYTLQKVLRKAEEYLTTLSPETSYSSFEHKFQEIGLERGWGDTAERVLEMICMLLDLLEAPDSCTLEKFLSRIPMVFNVVILSPHGYFAQENVLGYPDTGGQVVYILDQVPALEREMLKRIKEQGLDIKPRILIVTRLLPDAVGTTCGQRLEKVFGTEHSHILRVPFRTEKGIVRKWISRFEVWPYMETFIEDVGKEIT…	805
Monocot plants
Oryza sativa	OsSS1	Os03g0401300	MGEAAGDRVLSRLHSVRERIGDSLSAHPNELVAVFTRLVNLGKGMLQAHQIIAEYNNAISEADREKLKDGAFEDVLRSAQEGIVISPWVALAIRPRPGVWEYVRVNVSELAVELLTVPEYLQFKEQLVEEGTNNNFVLELDFEPFNASFPRPSLSKSIGNGVQFLNRHLSSKLFHDKESMYPLLNFLRAHNYKGMTMMLNDRIRSLSALQGALRKAEEHLSGLSADTPYSEFHHRFQELGLEKGWGDCAKRSQETIHLLLDLLEAPDPSTLEKFLGTIPMVFNVVIMSPHGYFAQANVLGYPDTGGQVVYILDQVRAMENEMLLRIKQQGLNITPRILIVTRLLPDATGTTCGQRLEKVLGTEHTHILRVPFRTENGIVRKWISRFEVWPYLETFTDDV…	816
	OsSS2	Os06g0194900	MAAKLARLHSLRERLGATFSSHPNELIALFSRYVNQGKGMLQRHQLLAEFDALIEADKEKYAPFEDILRAAQEAIVLPPWVALAIRPRPGVWDYIRVNVSELAVEELSVSEYLAFKEQLVDGHTNSNFVLELDFEPFNASFPRPSMSKSIGNGVQFLNRHLSSKLFQDKESLYPLLNFLKAHNHKGTTMMLNDRIQSLRGLQSSLRKAEEYLMGIPQDTPYSEFNHRFQELGLEKGWGDCAKRVLDTIHLLLDLLEAPDPANLEKFLGTIPMMFNVVILSPHGYFAQSNVLGYPDTGGQVVYILDQVRALENEMLLRIKQQGLDITPKILIVTRLLPDAVGTTCGQRVEKVIGTEHTDILRVPFRSENGILRKWISRFDVWPFLETYTEDVANEIMREM…	808
	OsSS3	Os07g0616800	MGETTGERALTRLHSMRERIGDSLSAHTNELVAVFSRLVNQGKGMLQPHQIIAEYNAAIPEGEREKLKDSALEDVLRGAQEAIVIPPWIALAIRPRPGVWEYLRINVSQLGVEELSVPEYLQFKEQLVDGSTQNNFVLELDFEPFNASFPRPSLSKSIGNGVQFLNRHLSSKLFHDKESMYPLLNFLRAHNYKGMTMMLNDRIRSLDALQGALRKAEKHLAGITADTPYSEFHHRFQELGLEKGWGDCAQRVRETIHLLLDLLEAPEPSALEKFLGTIPMVFNVVILSPHGYFAQANVLGYPDTGGQVVYILDQVRAMENEMLLRIKQQGLNITPRILIVTRLLPDAHGTTCGQRLEKVLGTEHTHILRVPFRTENGTVRKWISRFEVWPYLETYTDDV…	816
	OsSS4	Os03g0340500	MSGPKLDRTPSIRDRVEDTLHAHRNELVALLSKYVSQGKGILQPHHILDALDEVQSSGGRALVEGPFLDVLRSAQEAIVLPPFVAIAVRPRPGVWEYVRVNVHELSVEQLTVSEYLRFKEELVDGQYNDPYILELDFEPFNASVPRPNRSSSIGNGVQFLNRHLSSIMFRNKDCLEPLLDFLRGHRHKGHVMMLNDRIQSLGRLQSVLTKAEEHLSKLPADTPYSQFAYKFQEWGLEKGWGDTAGYVLEMIHLLLDVLQAPDPSTLETFLGRIPMIFNVVVVSPHGYFGQANVLGLPDTGGQIVYILDQVRALENEMVLRLKKQGLDFTPKILIVTRLIPEAKGTSCNQRLERISGTQHTYILRVPFRNENGILRKWISRFDVWPYLEKFAEDAAGEIA…	809
	OsSS5	Os04g0309600	MASKLSFKRMDSIAETMPDALRQSRYQMKRCFQRYVSKGKRLLKNQQLMEELEKSLDDKVEKEKLVEGFLGYIICSTQEAVVLPPFVAFAVRMNPGIWEYVKVHSDDLSVEGITPSEYLKFKETLYDEKWAKDDNSLEVDFGALDLSTPHLTLPSSIGNGLQFVSKFMSSKLGGKPESMKPLLDYLLTLNYRGEKLMINDTIDTVSKLQTALLLAEVFVSGLPKYTPYLKFEQRFQEWGLERGWGDTAERCKETLNCLSEVLQAPDPTNMEKFFSRVPSIFNIVIFSIHGYFGQEKVLGLPDTGGQVVYILDQVRAMEEELLQRIKQQGLHVTPKILVLTRLIPDAKGTKCNVELEPVENTKYSHILRVPFKTEDGKDLRQWVSRFDIYPYLERYAQDS…	844
	OsSS6	Os02g0831500	MAVGLRRSDSIADMMPEALRQSRYQMKRCFQRYVSQGKRLMKRQQLLDELDKSVDDKADKDQLLQGFLGYVISSTQEAAVLPPFVAFAVRMNPGIWEFVKVHSANLSVEQMTPSDYLKNKEALVDDKWGAYDDDSQLEVDFGALDLSTPHLTLPSSIGKGAHLVSRFMSSKLTDNKKPLLDYLLALSHRGDKLMINDILDTVDKLQTALLLAEVYVAGLHPDTNYSEFEQKFQEWGLEKGWGDTAETCKETLSSLSEVLQAPDPINMEKFFSTVPCVFTVVIFSIHGYFGQEKVLGMPDTGGQVVYILDQVRALEDELLQRIKQQGLNATPKILVLTRLIPEAKGTKCNVELEPIENTKHSNILRVPFKTEDGKVLPQWVSRFDIYPYLERYAQDSSVK…	846
Zea mays	ZmSS1	L29418	MGEGAGDRVLSRLHSVRERIGDSLSAHPNELVAVFTRLKNLGKGMLQPHQIIAEYNNAIPEAEREKLKDGAFEDVLRAAQEAIVIPPWVALAIRPRPGVWEYVRVNVSELAVEELRVPEYLQFKEQLVEEGPNNNFVLELDFEPFNASFPRPSLSKSIGNGVQFLNRHLSSKLFHDKESMYPLLNFLRAHNYKGMTMMLNDRIRSLSALQGALRKAEEHLSTLQADTPYSEFHHRFQELGLEKGWGDCAKRAQETIHLLLDLLEAPDPSTLEKFLGTIPMVFNVVILSPHGYFAQANVLGYPDTGGQVVYILDQVRAMENEMLLRIKQCGLDITPKILIVTRLLPDATGTTCGQRLEKVLGTEHCHILRVPFRTENGIVRKWISRFEVWPYLETYTDDV…	816
	ZmSS2	L22296	MGEGAGDRVLSRLHSVRERIGDSLSAHPNELVAVFTRLKNLGKGMLQPHQIIAEYNNAIPEAEREKLKDGAFEDVLRAAQEAIVIPPWVALAIRPRPGVWEYVRVNVSELAVEELRVPEYLQFKEQLVEEGPNNNFVLELDFEPFNASFPRPSLSKSIGNGVQFLNRHLSSKLFHDKESMYPLLNFLRAHNYKGMTMMLNDRIRSLSALQGALRKAEEHLSTLQADTPYSEFHHRFQELGLEKGWGDCAKRAQETIHLLLDLLEAPDPSTLEKFLGTIPMVFNVVILSPHGYFAQANVLGYPDTGGQVVYILDQVRAMENEMLLRIKQCGLDITPKILIVTRLLPDATGTTCGQRLEKVLGTEHCHILRVPFRTENGIVRKWISRFEVWPYLETYTDDV…	816
	ZmSS3	BT069288	MGEGAGDRVLSRLHSVRERIGDSLSAHPNELVAVFTRLKNLGKGMLQPHQIIAEYNNAIPEAEREKLKDGAFEDVLRAAQEAIVIPPWVALAIRPRPGVWEYVRVNVSELAVEELRVPEYLQFKEQLVEEGPNNNFVLELDFEPFNASFPRPSLSKSIGNGVQFLNRHLSSKLFHDKESMYPLLNFLRAHNYKGMTMMLNDRIRSLSALQGALRKAEEHLSTLQADTPYSEFHHRFQELGLEKGWGDCAKRAQETIHLLLDLLEAPDPSTLEKFLGTIPMVFNVVILSPHGYFAQANVLGYPDTGGQVVYILDQVRAMENEMLLRIKQCGLDITPKILIVTRLLPDATGTTCGQRLEKVLGTEHCHILRVPFRTENGIVRKWISRFEVWPYLETYTDDV…	816
	ZmSS4	NM_001111941	MAAKLTRLHSLRERLGATFSSHPNELIALFSRYVHQGKGMLQRHQLLAEFDALFDSDKEKYAPFEDILRAAQEAIVLPPWVALAIRPRPGVWDYIRVNVSELAVEELSVSEYLAFKEQLVDGQSNSNFVLELDFEPFNASFPRPSMSKSIGNGVQFLNRHLSSKLFQDKESLYPLLNFLKAHNYKGTTMMLNDRIQSLRGLQSSLRKAEEYLLSVPQDTPYSEFNHRFQELGLEKGWGDTAKRVLDTLHLLLDLLEAPDPANLEKFLGTIPMMFNVVILSPHGYFAQSNVLGYPDTGGQVVYILDQVRALENEMLLRIKQQGLDITPKILIVTRLLPDAAGTTCGQRLEKVIGTEHTDIIRVPFRNENGILRKWISRFDVWPYLETYTEDVSSEIMKEM…	802
	ZmSS5	EU971052	MAAKLTRLHSLRERLGATFSSHPNELIALFSRYVHQGKGMLQRHQLLAEFDALFDSDKEKYAPFEDILRAAQEAIVLPPWVALAIRPRPGVWDYIRVNVSELAVEELSVSEYLAFKEQLVDGQSNSNFVLELDFEPFNASFPRPSMSKSIGNGVQFLNRHLSSKLFQDKESLYPLLNFLKAHNYKGTTMMLNDRIQSLRGLQSSLRKAEEYLLSVPQDTPYSEFNHRFQELGLEKGWGDTAKRVLDTLHLLLDLLEAPDPANLEKFLGTIPMMFNVVILSPHGYFAQSNVLGYPDTGGQVVYILDQVRALENEMLLRIKQQGLDITPKILIVTRLLPDAAGTTCGQRLEKVIGTEHTDIIRVPFRNENGILRKWISRFDVWPYLETYTEDVSSEIMKEM…	802
Triticum aestivum	TaSS1	AJ001117	MAAKLTRLHSLRERLGATFSSHPNELIALFSRYVHQGKGMLQRHQLLAEFDALFESDKEKYAPFEDILRAAQEAIVLPPWVALAIRPRPGVWDYIRVNVSELAVEELTVSEYLAFKEQLVDEHASSKFVLELDFEPFNASFPRPSMSNSIGKRVQFLNRHLSSQLFQDKESLYPLLNFLKAHYYKGTTMMLNDRIQSLRGLQSALRKAEEYLVSIPEDTPSSEFNHRFQELGLEKGWGDTAKRVHDTIHLLLDLLEAPDPASLEKFLGTIPMMFNVVILSPHGYFAQSNVLGYPDTGGQVVYILDQVRALENEMLLRIKQQGLDITPKILIVTRLLPDAVGTTCGQRLEKVIGTEHTDILRVPFRTDNGILRKWISRFDVWPYLETYTEDVANELMREM…	807
	TaSS2	AJ000153	MGETAGGRALSRIHSVRERIGDSLSAHTNELVAVFSRLVNQGKGMLQPHQITAEYNAAIPEAEREKLKDTAFEDLLRGAQEAIVIPPWVALAIRPRPGVWEYVRVNVSELGVEELNVLNYLQFKEQLANGSIDNNFVLELDFEPFNASFPRPSLSKSIGNGVQFLNRHLSSKLFHDKESMYPLLNFLRAHNYKGMTMMLNDRIRSLGTLQGALRKAETHLSGLPADTPYSEFHHRFQELGLEKGWGDCAQRASETIHLLLDLLEAPDPSSLEKFLGTIPMVFNVVILSPHGYFAQANVLGYPDTGGQVVYILDQVRAMENEMLLRIKQQGLDITPKILIVTRLLPDAHGTTCGQRLEKVLGTEHTHILRVPFKTEDGIVRKWISRFEVWPYLEAYTDDV…	815
Hordeum vulgare	HvSS1	X69931	MGETAGERALSRVHSVRERIGHSLSAHTNELVAVFSRLVNQGKGMLQPHQITAEYNAAIPEAEREKLKNTPFEDLLRGAQEAIVIPPWVALAIRPRPGVWEYVRVNVSELGVEELSVLRYLQFKEQLANGSTDNNFVLELDFGPFNASFPRPSLSKSIGNGVQFLNRHLSSKLFHDKESMYPLLNFLRAHNYKGMTMMLNDRIRSLGTLQGALRKAETHLSGLPADTPYTEFHHRFQELGLEKGWGDCAQRASETIHLLLDLLEAPDPSSLEKFLGTIPMVLNVVILSPHGYFAQANVLGYPDTGGQVVYILDQVRAMENEMLLRIKQQGLDITPKILIVTRMLPDAHGTTCGQRLEKVLGTEHTHILRVPFKTEDGIVRKWISRFEVWPYLEAYTDDV…	816
	HvSS2	Y15802	MGETAGERALSRVHSVRERIGHSLSAHTNELVAVFSRLVNQGKGMLQPHQITAEYNAAIPEAEREKLKNTPFEDLLRGAQEAIVIPPWVALAIRPRPGVWEYVRVNVSELGVEELSVLRYLQFKEQLANGRTDNNFVLELDFGPFNASFPRPSLSKSIGNGVQFLNRHLSSKLFHDKESMYPLLNFLRAHNYKGMAMMLNDRIRSLGTLQGALRKAETHLSGLPADTPYSEFHHRFQELGLEKGWGDCAQRASETIHLLLDLLEAPDPSSLEKFLGTIPMVFNVVILSPHGYFAQANVLGYPDTGGQVVYILDQVRAMENEMLLRIKQQGLDITPKILIVTRMLPDAHGTTCGQRLEKVLGTEHTHILRVPFKTEDGIVRKWISRFEVWPYLEAYTDDV…	823
Bambusa oldhamii	BoSS1	AF412036	MGEAAGDRVLSRLHSVRERIGDSLSAHPNELVAVFTRLVNLGKGMLQPHQIIAEYNNAIPEAEREKLKDGAFEDVLRAAQEAIVIPPWVALAIRPRPGVWEYVRVNVSELAVEELRVPEYLQFKEQLVEGSTNNNFVLELDLEPFNASFPRPSLSKSIGNGVQFLNRHLSSKLFHDKESMYPLLNFLRAHNYKGMTMMLNDRIRSLSALQGALRKAEEHLSGLSADTSYSDFHHRFQELGLEKGWGDCAKRAQETIHLLLDLLEAPDPSTLEKFLGTIPMVFNVVILSPHGYFAQANVLGYPDTGGQVVYILDQVRAMENEMLLRIKQQGLNITPRILIVTRLLPDATGTTCGQRLEKVLGTEHTHILRVPFRTENGIVRKWISRFEVWPYLETFTDDV…	816
	BoSS2	AF412038	MAAKLTRLHSLRERLSATFSSHPNELIALFSRYVHQGKGMLQRHQLLAEFDALIAADKEKYAPFEDILRAAQEAIVLPPWVALAIRPRPGVWDYIRVNVSELAVEELSVSEYLEFKEQLVDGHTNSNFVLELDFEPFNASFPRPSMSKSIGNGVQFLNRHLSSKLFQDKESLYPLLNFLKAHNHKGTTMMLNDRIQSLRGLQSALRKAEEYLMSFPQDTPYSEFNHRFQELGLEKGWGDTAKRVLDTIHLLLDLLEAPDPANLEKFLGTIPMTFNVVILSPHGYFAQSNVLGYPDTGGQVVYILDQVRALENEMLLRIKQQGLDITPKILIVTRLLPDAVGTTCGQRLEKVIGTEHTDILRVPFRTENGILRKWISRFDVWPFLETYTEDVANEIMREM…	808
	BoSS3	AF412037	MGETAGDRVLSRLHSVRERIGDSLSAHPNELVAVFTRLVNLGKGMLQPHQIIAEYNNAIPEAERDKLKDGAFEDVLRAAQEAIVIPPWVALAIRPRPGVWEYVRVNVSELAVEELRVPEYLQFKEQLVEGSTNNNFVLELDFEPFNASFPRPSLSKSIGNGVQFLNRHLSSKLFHDKESMYPLLNFLRAHNYKGMTMMLNDRIRSLSALQGALRKAEEHLSGLSADTPYSDFHHRFQELGLEKGWGDCAKRAQETIHLLLDLLEAPDPSTLEKFLGTIPMVFNVVILSPHGYFAQANVLGYPDTGGQVVYILDQVRAMENEMLLRIKQQGLNITPRILIVTRLLPDATGTTCGQRLEKVLGTEHTHILRVPFRTENGIVRKWISRFEVWPYLETFTDDV…	816
	BoSS4	AF412039	MAAKLTRLHSLRERLGATFSSHPNELIALFSRYVNQGKGMLQRHQLLAEFDALMDADKEKYAPFEDILRAAQEAIVLPPWVALAIRPRPGVWDYIRVNVSELAVEELSVSEYLAFKEQLVDGHTNSNFVLELDFEPFNASFPRPSMSKSIGNGVQFLNRHLSSKLFQDKESLYPLLNFLKAHNPKGKTMMLNDRIQSLRGLQSALRKAEEYLISIPQDTPCSEFNHRFQELGLEKGWGDTAKRVLDTIHLLLDLLEAPDPANLEKFLGTIPMTFNVVILSPHGYFAQSNVLGYPDTGGQVVYILDQVRALENEMLLRIKQQGLDITPKILIVTRLLPDAVGTTCGQRLEKVLGTEHTDILRVPFRTENGILRKWISRFDVWPFLETYTEDVANEIMREM…	808
B. Bacteria
Nostoc punctiforme	NpSSA	AJ316589	MSELLQAVLDSEERSDLRSFLSELRQQEKKYLLRNDILNVYSEYCSKSQKPEAYYTTSELGKLIYYTQEIIQEDSNFCFIIRSKIASQEVYWLTSDLSIEPMTVQDLLDLRDRLVNKFHPNDGDLLELDFGPFYDYTPIIRDPKNIGKGVQFLNRYLSSKIFQDSKQLLENLLNFLRLHHYNGVQLLVNDRIQSQQQLSEQVKKAIGFVNNRPDDEPYEQFRFQLQSMGFEPGWGNTAARVRETLNILDELIDSADPQTLEAFISRVPMIFRIVLVSAHGWFGQEGVLGRPDTGGQVVYVLDQAKSLEKQLQEDVLLAGLEKLNVEPKVIILTRLIPNSDGTLCNQRLEKVHGTENAWILRVPLRDFNPNMTQNWISRFEFWPYLETFAIDSERELRAE…	806
Lyngbya majuscule	LmSS	AY522504	LIQDVLESDEKSDLRHFTSQLKTAEPRYLLRNEILAAFNEYCTKHKKSEYFYHSSHLGKLIYYTQEIILEDESLCLIIRPKIAAKRAFRLFEDLRAQEVTPEELLDIRDRFVNRYNPKVGEVLQLDFQPFYDYSPLIRDPKNIGKGVRFLNRYLSSKLFQDPEQWLESLYGFLKVRHFHGNQLLINERIHNHQQLSEQVKLALEFVSDRPDSESYDKFRFKLQEMGFEPGWGNTASRVRETLAMLDELIDEPDDRALEQFLSRIPMIFRIVLVSVHGWFGQEGVLGRPDTGGQVVYVLDQAKSLEKQLQENLTLAGLNIQPKVIILTRLIPNNDGTRCNERLEKIKGTENAWILRVPFREFNPKVTQDWISRFEIWPYLETYAIDAEKELLAEFQGRPD…	804
Thermosynechococcus elongates	TeSS	NP_681838	MTCVLLKAVVESDERADLRQFSRILQLGEKRYLLRNDILDAFADYCRDQERPVPPPSESRLSKLVFYTQEIIVDNESLCWIVRPRIAQQEVCRLLVEDLTIVPMTIPELLDLRDRLVNHYHPNEGDVFEIDVQPFYDYSPIIRDAKNIGKGVEFLNRYLSSKLFQDPRQWQQNLFNFLRIHRYNGYQLLINERIRSPQHLSEQVKQALVVLSDRPPTEAYSEFRFELQNLGFEPGWGNTVARVRDTLEILDQLLDSPDHQVLEAFVSRIPMLFRIALISPHGWFGQEGVLGRPDTGGQVVYILDQVKSLEKQMREDLELAGLGVLEAQPKIIVLTRLIPNAEGTLCNQRLEKIYGTNDAWILRVPFREFNPKVTQNWISRFEIWPYLETFAIDAERELR…	808
Acaryochloris marina	AmSS	NC_009925	MSQLIQAVLNSDEKTDLRQFASEVHNQPERYLLRNDILSVFDTFCEKYEKTPAFQLSSRLQKLIYYTQEILVEDENLYLIIRPKIASEEAYRLDPRELVYEQIQIDELLDLRDRFVGHYHPQEGDILEIDFRPFYDYSPVIRDPKNIGRGVQYLNRYLSSKMFEGPQQWLFSLFSFLKLHSYNGTQLLINQRIQSPEHLSECVKQAISLVGGLPPEQPYPEFRFNFQELGFEPGWGNTAARVLETLEMLDELIDSPDDQVLEAFISRIPMIFKIVLVSIHGYFGQEGVLGRPDTGGQVVYVLDQAKSLEKQLQEDLQFAGLDTLEVQPKLIILSRLIPNSEGTLCNQRLEKVHATDNVWILRVPFRELNPKYTQNWISRFEIWPYLETYAIDAERELLA…	807
