# Supplementary material for: Genome-Wide Analysis of the Sucrose Synthase Gene Family in Grape (Vitis vinifera): Structure, Evolution, and Expression Profiles
Source: Genes (Basel). 2017 Mar 28;8(4):111. doi: 10.3390/genes8040111 (PMC5406858; doi:10.3390/genes8040111)
Supplement: Supplementary file 1 [file genes-08-00111-s001.zip › Table S4.xls]

## Sheet: GSE36128
		Stamen	BerryPericarp-FS	BerryPericarp-PFS	BerryPericarp-V	BerryPericarp-MR	BerryPericarp-R	Bud-S	Bud-B	Bud-AB	Bud-L	Bud-W	BerryFlesh-PFS	BerryFlesh-V	BerryFlesh-MR	BerryFlesh-R	BerryFlesh-PHWI	BerryFlesh-PHWII	BerryFlesh-PHWIII	Inflorescence-Y	Inflorescence-WD	Flower-FB	Flower-F	Root	Leaf-Y	Leaf-FS	Leaf-S	Carpel	Petal	BerryPericarp-PHWI	BerryPericarp-PHWII	BerryPericarp-PHWIII	Pollen	Rachis-FS	Rachis-PFS	Rachis-V	Rachis-MR	Rachis-R	Seed-V	Seed-MR	Seed-FS	Seed-PFS	Seedling	BerrySkin-PFS	BerrySkin-V	BerrySkin-MR	BerrySkin-R	BerrySkin-PHWI	BerrySkin-PHWII
VIT_204s0079g00230	VvSS1	159.007	1056.83	788.827	238.949	131.831	121.054	90.5767	823.186	1105.18	670.941	63.4033	1391.93	221.907	150.278	107.834	88.9256	84.3878	60.9522	1581.66	907.961	486.262	197.507	1378.22	1536.96	238.261	316.066	930.924	201.941	174.434	72.41	62.43	63.0467	4662.94	2925.13	330.236	187.508	193.906	66.1556	47.0644	264.564	232.461	1043.92	643.419	75.7478	57.6589	63.8778	63.75	49.0089
VIT_205s0077g01930	VvSS2	185.507	172.528	294.171	124.256	189.118	214.749	643.068	216.193	311.525	298.851	255.612	166.807	284.548	230.392	282.912	462.457	682.432	679.618	104.198	84.3517	123.363	183.009	422.413	49.9525	182.475	726.784	119.509	143.829	340.714	243.217	129.68	171.675	121.612	111.582	169.51	146.704	162.401	4460.87	1112.48	77.0817	28038.1	276.245	187.902	206.932	227.977	441.017	467.092	250.464
VIT_207s0005g00750	VvSS3	17473.5	12735.4	11982.3	22087.4	27180.2	24062.8	23504.8	8375.78	9881.36	22177.1	22331.9	11308.5	23551.6	25568.9	18427	28322	25841	27139.1	13281.8	9046.28	12282.5	13781.4	25179.6	10333.9	9737.68	8510.07	13928.1	13783.4	26840.5	21014.7	24394.1	5767.64	16777.6	16166.5	23929.8	19791.1	19816.9	28760.5	30897	13665.3	14341.4	12803.5	6722.85	16969.7	18474.1	15717.4	21036.6	22894.5
VIT_211s0016g00470	VvSS4	26334.9	28730.4	15545.8	15069	9869.87	7212.87	24318.3	28152.6	26677.5	24597.3	9155.6	23962.1	10215.3	9482.5	6580.25	19148.3	15363.8	8618.82	21716.5	19840.7	24807.5	29363.4	23378.6	14687	2471.67	7262.05	22349.1	21419.2	14797.8	13231.2	12711.1	14446.6	23136.8	26252.8	16292.4	16425.6	14726.4	8385.36	10378.7	27812.6	20491.5	20317.7	20385.9	4603.86	5083.89	3915.61	10429.2	11135
VIT_217s0053g00700	VvSS5	247.28	1756.96	897.98	288.076	117.051	299.992	132.697	2168.57	2041.79	1478.98	123.314	1953.69	172.091	89.8033	127.354	146.326	145.821	112.994	3207.26	1451.57	581.778	206.708	1808.29	1930.29	183.471	253.688	957.987	194.659	310.07	125.396	153.203	81.2467	6392.1	4226.61	241.654	195.966	235.827	95.36	119.412	366.779	248.706	1543.96	980.52	107.807	75.4989	197.748	234.171	66.5078
[truncated: 6 more columns]

## Sheet: GSE31594
EXPERIMENT DESCRIPTION
V. vinifera cv Cabernet Sauvignon plants grown in a hydroponic drip system were treat with 120 mM salt, Polyethylene Glycol, cold (5℃) or unstressed. Shoots with leaves were collected at 0, 1, 4, and 8 h for all treatments, and at 24 h for all except cold
ROW DATA
Sample_title	CK 0h	CK 0h	CK 0h	CK 1h	CK 1h	CK 1h	Salt 1h	Salt 1h	Salt 1h	PEG 1h	PEG 1h	PEG 1h	Cold 1h	Cold 1h	Cold 1h	CK 4h	CK 4h	CK 4h	Salt 4h	Salt 4h	Salt 4h	PEG 4h	PEG 4h	PEG 4h	Cold 4h	Cold 4h	Cold 4h	CK 8h	CK 8h	CK 8h	Salt 8h	Salt 8h	Salt 8h	PEG 8h	PEG 8h	PEG 8h	Cold 8h	Cold 8h	Cold 8h	CK 24 h	CK 24 h	CK 24 h	Salt 24h	Salt 24h	Salt 24h	PEG 24h	PEG 24h	PEG 24h
VvSS2	0.50523	0.89791	3.03	2.2822	0.69189	1.1163	0.88814	3.432	1.0039	1.0802	0.93484	1.2851	0.48174	1.5607	1.7069	7.118	1.7712	0.73701	0.75366	0.89093	0.94711	1.3359	1.0499	2.2034	0.41972	1.5237	1.4385	1.9	2.847	1.3848	3.5281	1.2961	1.5035	1.0533	1.0165	1.5714	3.9276	0.55646	1.5192	3.9598	0.70185	1.0778	0.60649	2.249	0.67742	0.80862	0.99967	0.64008
VvSS3	1264.7	1178.8	1654.9	1152.4	1091.7	1430	1053.9	1204	1171.3	1171.6	1374.8	1233.3	1457.3	1249.7	1511.5	1131.4	850.31	1363.6	1901	2363.3	1698.8	1469.8	1705.9	1402.7	1467.3	1699.6	1400	1101.1	1111.1	1173.6	2289.1	1702	2055	1747.6	2322.6	2575.2	1650	1822.7	1662.2	1907.1	1848.3	1399.7	5340.8	5238.9	4418.2	5658	5010.2	5037.1
VvSS4	6402.8	5412.9	6593.8	6628.9	5300.4	4684.2	6316.3	6524.1	7318.9	6150.2	6973.5	5620.4	6949.5	5600.4	5342.7	7097.4	8737.1	8224.4	7030.1	5777	7554	7246.1	5913.1	7405.6	6509.9	6110.4	6408.7	8679.4	7668.7	6873.4	7163.5	7060.9	7071.4	6083.5	6490.2	5914	5993.2	4596.3	5494.2	5904.9	5529.6	4236.7	5593.3	5644.9	5864.1	4975	3963	4055.2
MEAN DATA
Sample_title	CK 0h	CK 1h	CK 4h	CK 8h	CK 24h		Salt 1h	Salt 4h	Salt 8h	Salt 24h		PEG 1h	PEG 4h	PEG 8h	PEG 24h		Cold 1h	Cold 4h	Cold 8h
VvSS2	1.47771	1.36346	3.20874	2.04393	1.91315		1.77468	0.8639	2.10923	1.17764		1.10005	1.52973	1.21373	0.816123		1.24978	1.12731	2.00109
VvSS3	1366.13	1224.7	1115.1	1128.6	1718.37		1143.07	1987.7	2015.37	4999.3		1259.9	1526.13	2215.13	5235.1		1406.17	1522.3	1711.63
VvSS4	6136.5	5537.83	8019.63	7740.5	5223.73		6719.77	6787.03	7098.6	5700.77		6248.03	6854.93	6162.57	4331.07		5964.2	6343	5361.23
LOG2 (STRESSES/UNSTRESSED)
Sample_title	Salt 1h	Salt 4h	Salt 8h	Salt 24h	PEG 1h	PEG 4h	PEG 8h	PEG 24h	Cold 1h	Cold 4h	Cold 8h
VvSS2	0.380283	-1.89307	0.0453706	-0.700055	-0.309711	-1.06873	-0.751897	-1.22909	-0.125602	-1.50913	-0.0305645
VvSS3	-0.0995188	0.833923	0.836508	1.54069	0.0408808	0.452704	0.972859	1.60718	0.199339	0.449075	0.600839
VvSS4	0.27909	-0.240755	-0.124892	0.126075	0.174081	-0.226394	-0.328895	-0.270359	0.107007	-0.338371	-0.529862

## Sheet: GSE31677
EXPERIMENT DESCRIPTION
Potted V. vinifera Cabernet Sauvignon vines in the greenhouse were exposed to irrigated controls, non-irrigated water-deficits, and saline treatments for 16 days. Plant shoot tips were harvested every 4 day (0, 4, 8, 12, and 16 d)
ROW DATA
Sample_title	CK 0d	CK 0d	CK 0d	CK 4d	CK 4d	CK 4d	WD 4d	WD 4d	WD 4d	Salinity 4d	Salinity 4d	Salinity 4d	CK 8d	CK 8d	CK 8d	WD 8d	WD 8d	WD 8d	Salinity 8d	Salinity 8d	Salinity 8d	CK 12d	CK 12d	CK 12d	WD 12d	WD 12d	WD 12d	Salinity 12d	Salinity 12d	Salinity 12d	CK 16d	CK 16d	CK 16d	WD 16d	WD 16d	WD 16d	Salinity 16d	Salinity 16d	Salinity 16d
VvSS2	1.8761	1.2086	1.2264	1.6928	1.2924	2.1084	4.1579	3.5264	3.7641	1.4202	2.0764	1.6205	1.0824	1.747	1.6216	1.3783	1.8541	1.188	1.4096	2.0762	1.3335	1.3538	3.568	2.1703	2.2432	1.6836	1.0487	1.6698	1.259	2.3878	1.5266	1.5153	2.0345	1.2264	1.2909	2.156	1.1002	1.3572	1.0351
VvSS3	1175.7	1256.3	1028.8	1362.2	1316.2	1358.3	979.75	1359.5	1408.1	1568.4	1322.4	1484.4	1302.8	1662.6	1344.1	1815.6	1719	1639.4	1447.9	1255.1	1263.3	1680.8	1794.3	1390.3	2523.4	1946.8	2935.9	2091.4	2267.9	1911	1173.9	1422.7	1390.2	2964.6	4936.2	4018.3	4880.8	4193.2	4691.6
VvSS4	5407.2	5375.8	4834.6	4886	4808.1	5187.9	4495.6	5179.1	5335.7	5128.4	5222.5	5067.5	5127.9	5977.6	4959.5	4404.8	4943.1	4573.5	5317.4	6030.5	5335.8	4670.6	5777.2	5529.3	4292.5	5758.5	4335.7	3928.4	4518.2	4595.1	5584	5054.1	4102.8	1294.3	2127.9	2688.6	2544.6	2865.8	1841.2
MEAN DATA
Sample_title	CK 4d	CK 8d	CK 12d	CK 16d	WD 4d	WD 8d	WD 12d	WD 16d	Salinity 4d	Salinity 8d	Salinity 12d	Salinity 16d
VvSS2	1.69787	1.48367	2.36403	1.69213	3.81613	1.47347	1.6585	1.55777	1.7057	1.60643	1.7722	1.16417
VvSS3	1345.57	1436.5	1621.8	1328.93	1249.12	1724.67	2468.7	3973.03	1458.4	1322.1	2090.1	4588.53
VvSS4	4960.67	5355	5325.7	4913.63	5003.47	4640.47	4795.57	2036.93	5139.47	5561.23	4347.23	2417.2
LOG2 /TREATED/UNTREATED)
Sample_title	WD 4d	WD 8d	WD 12d	WD 16d	Salinity 4d	Salinity 8d	Salinity 12d	Salinity 16d
VvSS2	1.16839	-0.00995258	-0.511371	-0.119364	0.00664076	0.114694	-0.415709	-0.539546
VvSS3	-0.107306	0.26376	0.606156	1.57997	0.116173	-0.119727	0.365976	1.78776
VvSS4	0.012394	-0.206617	-0.15127	-1.27039	0.0510846	0.0545183	-0.292874	-1.02345

## Sheet: GSE6404
EXPERIMENT DESCRIPTION
V. vinifera cv Cabernet sauvignon and V. aestivalis cv Norton plants grown in growth chamber and inoculated with Erysiphe necator conidiospores. The selected sampled leaves were harvested at 0, 4, 8, 12, 24, and 48 h after inoculation.
ROW DATA
Sample_title	CS PM 0h	CS PM 4h	CS PM 8h	CS PM 12h	CS PM 24h	CS PM 48h	CS PM 0h	CS PM 4h	CS PM 8h	CS PM 12 h0	CS PM 24h	CS PM 48h	CS PM 0h	CS PM 4h	CS PM 8h	CS PM 12h	CS PM 24h	CS PM 48h	CS CK 0h	CS CK 4h	CS CK 8h	CS CK 12h	CS CK 24h	CS CK 48h	CS CK 0h	CS CK 4h	CS CK 8h	CS CK 12h	CS CK 24h	CS CK 48h	CS CK 0h	CS CK 4h	CS CK 8h	CS CK 12h	CS CK 24h	CS CK 48h	Norton PM 0h	Norton PM 4h	Norton PM 8h	Norton PM 12h	Norton PM 24h	Norton PM 48h	Norton PM 0h	Norton PM 4h	Norton PM 8h	Norton PM 12h	Norton PM 24h	Norton PM 48h	Norton PM 0h
VvSS2	0.6	0.8	2.4	0.5	0.4	0.4	0.4	1	0.7	0.1	0.3	0.4	0.4	1.9	0.5	0.3	0.6	1.1	0.5	0.3	0.3	0.3	0.6	0.4	0.9	0.9	0.4	0.2	0.7	0.3	0.6	0.4	4.1	0.4	0.7	0.4	0.7	0.7	0.9	0.4	1.4	0.8	0.4	0.5	0.3	0.6	0.4	0.3	1.1
VvSS3	339.3	162.8	169.8	176.6	250.4	248.3	298.5	185.5	188.9	255.2	274.1	393.9	245.7	192.7	164.1	245.5	277.5	415.2	331.7	148.1	170.5	198.7	221.3	237.2	269.7	189.5	171.5	281.5	271.3	401.5	185.6	195.5	162.7	293.8	213.6	295.3	391.1	350.7	338.7	343.8	346.9	443	407.3	272.5	366.5	400.9	344	481.8	303.6
VvSS4	372.7	667.4	1104.7	686.7	240.6	264.8	350	766.2	1227.4	632.5	223.3	220.1	390.4	861.4	1159.7	628.1	177.4	193.8	293.6	807.2	1332.3	906.4	270.2	292	359.4	912.9	1383.9	961.3	246.5	281.9	365.8	853.6	1292.7	718	241.1	164.1	376.3	847.7	1132.8	925.3	397.4	263.6	437	1073.7	1308.4	1131	436.2	357.9	408.4
MEAN DATA
Sample_title	CS PM 0h	CS PM 4h	CS PM 8h	CS PM 12h	CS PM 24h	Cs PM 48h		CS CK 0h	CS CK 4h	CS CK 8h	CS CK 12h	CS CK 24h	CS CK 48h		Norton PM 0h	Norton PM 4h	Norton PM 8h	Norton PM 12h	Norton PM 24h	Norton PM 48h		Norton C 0h	Norton C 4h	Norton C 8h	Norton C 12h	Norton C 24h	Norton C 48h
VvSS2	0.466667	1.23333	1.2	0.3	0.433333	0.633333		0.666667	0.533333	1.6	0.3	0.666667	0.366667		0.733333	0.9	0.6	0.5	0.9	0.566667		0.866667	0.833333	1.1	0.733333	0.533333	0.466667
VvSS3	294.5	180.333	174.267	225.767	267.333	352.467		262.333	177.7	168.233	258	235.4	311.333		367.333	278.767	325.233	361.267	365.067	439.667		400.267	275.5	300.467	407.133	388.567	410.9
VvSS4	371.033	765	1163.93	649.1	213.767	226.233		339.6	857.9	1336.3	861.9	252.6	246		407.233	939.933	1225.5	961.267	369.067	303.333		442.867	1102.73	1446.87	909.4	416.033	330.1
LOG2 (TREATED/UNTREATED)
Sample_title	CS PM 0h	CS PM 4h	CS PM 8h	CS PM 12h	CS PM 24h	CS PM 48h		Norton PM 0h	Norton PM 4h	Norton PM 8h	Norton PM 12h	Norton PM 24h	Norton PM 48h
VvSS2	-0.514573	1.20945	-0.415037	0	-0.621488	0.788496		-0.241008	0.111031	-0.874469	-0.552541	0.754888	0.280108
VvSS3	0.166866	0.0212224	0.0508331	-0.192539	0.183525	0.179027		-0.123872	0.0170057	0.11427	-0.172437	-0.0900022	0.0976228
VvSS4	0.127712	-0.16535	-0.199236	-0.40908	-0.240818	-0.120847		-0.121017	-0.230454	-0.239561	0.0800217	-0.172818	-0.121999
[truncated: 23 more columns]

## Sheet: GSE12842
EXPERMENT DESCRIPTION
Field-grown plants of Vitis Vinifera cv Chardonnay and Incrocio Manzoni naturally infected with Bois Noir phytoplasma, compared to healthy samples
ROW DATA
Sample_title	Chard BN	Chard BN	Chard BN	Chard CK	Chard CK	Chard CK	IM BN	IM BN	IM CK	IM CK
VvSS2	0.95208	1.9628	2.0771	4.5382	0.89005	1.7974	1.7919	0.61719	1.8258	2.0287
VvSS3	3471.6	4496.3	5484.2	1290.9	1678.8	1947.8	3604.3	5175.3	2725.4	2913.9
VvSS4	738.99	865.22	694.3	597.53	1019.6	750.25	702.84	587	302.24	1714.8
MEAN DATA
Sample_title	Chard BN	Chard CK	IM BN	IM CK
VvSS2	1.66399	2.40855	1.20454	1.92725
VvSS3	4484.03	1639.17	4389.8	2819.65
VvSS4	766.17	789.127	644.92	1008.52
LOG2 (TREATED/UNTREATED)
Sample_title	Chard BN	IM BN
VvSS2	-0.533515	-0.678055
VvSS3	1.45183	0.638639
VvSS4	-0.0425924	-0.645048

## Sheet: GSE31660
EXPERIMENT DESCRIPTION
V. vinifera cv Cabernet Sauvignon was infected with grapevine leaf-roll-associated virus-3 (GLRaV-3) during véraison and ripening stages of berry development.
ROW DATA
Sample_title	GLRaV-3 V	GLRaV-3 V	GLRaV-3 V	GLRaV-3 R	GLRaV-3 R	GLRaV-3 R	CK V	CK V	CK V	CK V	CK R	CK R	CK R	CK R
VvSS2	312.34	1100.8	1039.5	1.7673	0.79171	1.1602	1219.3	658.96	928.91	1058	1.7379	1.3391	0.86384	0.53828
VvSS3	7026.4	7468.6	9525.9	9096.6	8170.2	8426	8774.3	8135.6	8331.3	7968.3	8791.6	7503.4	7761.5	8847.4
VvSS4	2576.1	2866.8	3155.5	3282.2	3154.6	2757.8	3005.6	2460.9	3262.2	3274.3	4636.2	3764.8	3758.7	3475.2
MEAN DATA
Sample_title	GLRaV-3 V	GLRaV-3 R	CK V	CK R
VvSS2	817.547	1.23974	966.293	1.11978
VvSS3	8006.97	8564.27	8302.38	8225.98
VvSS4	2866.13	3064.87	3000.75	3908.73
LOG2 /TREATED/UNTREATED)
Sample_title	GLRaV-3 V	GLRaV-3 R
VvSS2	-0.241159	0.146818
VvSS3	-0.0522683	0.058143
VvSS4	-0.0662174	-0.350874
